# Supplementary material for: The corneo-scleral junction assessed with optical coherence tomography
Source: PLoS One. 2022 Dec 9;17(12):e0278884. doi: 10.1371/journal.pone.0278884 (PMC9733874; doi:10.1371/journal.pone.0278884)
Supplement: S1 File — (XLSX) [file pone.0278884.s001.xlsx]

## Sheet: Legend
Abbreviations
SE spherical equivalent (D)
SS-SS scleral spur to scleral spur diameter (mm)
HVID horizontal visible iris diameter (mm)
CCT central corneal thickness (µm)
CTt- peripheral temporal corneal thickness (µm)
CTn- peripheral nasal corneal thickness (µm)
AD aqueous depth (mm)
Rf ant R flat ant (mm)
Rs ant R steep ant (mm)
Rf post R flat post (mm)
Rs ant R steep ant (mm)
AOD angle opening distance (mm)
TISA trabecular space area in square mm
CSJ corneo-scleral junction width (a distance between last optically clear corneal section and the first optically opaque scleral section)
easyness 1 - easy; 2 – moderate; 3 – difficult
CSJ shape 1 V shape / 2 U shape 2 / 3 Y shape/ 4 irregular

## Sheet: data
No	SS-SS	HVID	CCT	CCT t	CCT n	AD	Rf ant 7mm	Rs ant	ax s ant	Rf post 7 mm	Rs post	ax s post	AOD 500 temp	AOD750 temp	AOD 500 nasal	AOD750 nasal	TISA 500 temp	TISA 750 temp	TISA 500 n	TISA 750 nasal	C-SJ t MMW	C-SJ n MMW			easyness	easyness	shape temporal	shape nasal
1	12.13	11.71	503	549	617	3.01	7.75	7.57	81	6.88	6.65	87	0.56	0.79	0.54	0.77	0.22	0.41	0.18	0.35	1744	982			1	2	1	1
2	12.35	12.17	521	595	609	3.31	7.76	7.64	74	6.65	6.3	85	0.47	0.69	0.42	0.49	0.15	0.31	0.25	0.37	1769	1019			1	2	1	1
3	11.84	11.53	585	641	740	2.99	7.75	7.28	104	6.44	5.8	101	0.43	0.59	0.63	0.75	0.16	0.3	0.22	0.37	1612	975			1	1	1	3
4	12.02	11.3	581	664	735	2.94	8.5	8.33	75	6.89	6.68	88	0.45	0.67	0.41	0.57	0.16	0.34	0.14	0.28	1689	1372			1	2	3	1
5	12.67	12.08	506	578	630	3.51	8.1	7.76	130	6.74	6.32	112	0.64	0.82	0.81	1.09	0.25	0.46	0.37	0.65	1867	1455			3	3	3	1
6	12.24	11.71	540	595	690	3.04	7.88	7.59	112	6.61	6.04	104	0.74	0.95	0.54	0.77	0.31	0.55	0.22	0.43	2146	1040			1	2	1	2
7	11.97	11.81	584	628	713	2.3	8.11	7.65	91	6.91	6.41	94	0.25	0.31	0.19	0.27	0.08	0.14	0.08	0.14	2055	1373			1	2	1	3
8	12.14	11.67	514	549	598	3.37	7.42	7.21	101	6.45	6	95	0.56	0.9	0.65	0.86	0.21	0.45	0.25	0.46	1717	1015			1	2	1	2
9	12.66	12.17	524	600	666	3.41	8.17	7.91	82	6.93	6.41	92	0.65	0.87	0.84	1.09	0.25	0.46	0.35	0.65	1760	1157			1	2	1	3
10	11.74	11.26	570	621	674	2.72	7.41	7.12	76	6.33	5.88	84	0.36	0.46	0.34	0.49	0.14	0.24	0.13	0.26	1961	1184			1	2	1	2
11	11.69	11.48	526	596	646	3.09	7.46	7.05	81	6.23	5.79	83	0.45	0.57	0.5	0.65	0.16	0.28	0.2	0.35	1941	1248			1	1	2	1
12	12.08	11.9	498	545	626	2.72	7.83	7.46	98	6.7	6.05	94	0.3	0.35	0.28	0.41	0.11	0.18	0.11	0.22	2048	1393			2	3	3	3
13	12.85	12.26	561	608	652	3.2	8.06	7.79	89	6.93	6.62	85	0.44	0.58	0.61	0.78	0.16	0.44	0.25	0.45	2225	1476			1	2	1	2
14	12.24	11.76	527	570	612	2.95	7.42	7.32	108	6.42	6.12	100	0.34	0.46	0.48	0.68	0.11	0.22	0.16	0.3	1456	1177			1	2	1	3
15	12.29	11.62	550	635	725	3.07	8.12	7.99	108	6.54	6.26	100	0.5	0.67	0.37	0.53	0.18	0.33	0.14	0.27	1760	1291			1	3	1	3
16	12.34	11.99	541	642	648	2.41	8.62	7.52	97	7.17	6.12	98	0.29	0.36	0.24	0.34	0.11	0.19	0.09	0.17	1972	1286			1	1	1	2
17	12.05	11.53	500	575	611	3.32	7.53	7.39	96	6.42	6.18	95	1.11	1.31	0.88	1.16	0.47	0.76	0.33	0.6	1663	1355			1	2	1	1
18	11.68	11.39	598	649	686	2.41	8.17	7.91	87	7.01	6.45	93	0.36	0.46	0.2	0.32	0.15	0.25	0.08	0.16	1407	1276			2	3	1	3
19	11.52	11.44	611	674	746	2.33	7.87	7.67	87	6.56	6.1	91	0.32	0.35	0.28	0.35	0.12	0.2	0.1	0.17	2031	1729			1	2	4	3
20	11.65	11.39	508	562	634	2.48	7.71	7.64	37	6.54	6.29	94	0.37	0.46	0.39	0.49	0.14	0.25	0.13	0.24	1765	1496			1	2	1	2
21	12.2	12.08	566	608	690	3.05	8	7.74	76	6.76	6.35	88	0.58	0.72	0.49	0.6	0.2	0.32	0.19	0.31	2022	1353			1	1	1	3
22	12.71	12.08	502	549	614	2.9	8.33	8.1	104	7.15	6.79	100	0.46	0.58	0.5	0.7	0.17	0.3	0.21	0.38	1646	1321			1	2	1	3
23	11.85	11.81	586	682	717	2.49	8.02	7.3	87	6.7	5.98	91	0.3	0.31	0.2	0.25	0.11	0.18	0.12	0.19	1731	1189			1	3	2	3
24	12.34	11.99	527	592	641	3	8.14	7.83	87	6.86	6.37	90	0.38	0.52	0.36	0.5	0.11	0.22	0.14	0.27	2028	1284			1	1	4	1
25	11.86	11.21	561	628	697	2.96	7.8	7.24	109	6.48	5.86	104	0.67	0.96	0.71	0.9	0.29	0.56	0.33	0.58	1944	1311			1	2	1	1
26	12.27	11.48	526	580	645	2.86	7.8	7.52	93	6.64	6.07	92	0.38	0.52	0.4	0.5	0.14	0.27	0.14	0.24	1598	1305			1	3	2	1
27	12.07	11.94	597	668	713	2.78	8.09	7.78	85	6.71	6.32	88	0.46	0.6	0.29	0.42	0.16	0.29	0.11	0.2	1877	1174			1	1	1	2
28	12.62	11.99	579	630	684	3.28	8.47	8.1	90	7.2	6.77	91	0.4	0.61	0.53	0.73	0.14	0.3	0.21	0.38	1651	1336			1	1	1	2
29	11.81	11.53	578	619	715	2.6	8.1	7.61	94	6.77	6.08	92	0.45	0.63	0.44	0.56	0.15	0.3	0.18	0.31	1865	1796			1	2	1	3
30	11.52	11.16	511	573	675	2.32	7.9	7.25	87	6.48	5.92	90	0.34	0.37	0.35	0.34	0.14	0.23	0.13	0.22	1718	1253			2	1	2	1
31	12.05	11.76	534	573	654	3.17	7.97	7.68	84	6.84	6.25	90	0.59	0.81	0.64	0.83	0.2	0.38	0.26	0.46	1726	1468			3	2	3	1
32	12.67	12.4	533	570	623	3.12	7.91	7.75	57	6.87	6.61	88	0.42	0.45	0.49	0.66	0.18	0.28	0.18	0.33	1234	1085			1	1	1	2
33	12.46	11.94	561	635	648	3.15	8.04	7.81	98	6.87	6.42	92	0.74	0.96	0.73	0.91	0.3	0.52	0.27	0.46	1498	732			1	1	1	1
34	12.41	11.58	538	607	651	3.54	7.44	7.32	90	6.29	5.96	93	0.83	0.96	0.96	1.17	0.38	0.61	0.4	0.66	1141	996			2	1	3	1
35	12.58	11.9	556	606	661	3.37	7.99	7.88	89	6.83	6.47	96	0.6	0.71	0.72	0.94	0.25	0.42	0.25	0.45	1359	1004			1	1	3	2
36	12	11.35	517	619	625	3.27	7.55	7.23	93	6.39	5.91	92	1.04	1.32	0.62	0.74	0.41	0.72	0.26	0.42	1232	1067			1	3	1	3
37	12.49	12.26	562	593	688	3.34	7.9	6.93	97	6.69	5.75	94	0.42	0.55	0.55	0.71	0.17	0.31	0.21	0.37	2075	1185			2	1	1	2
38	11.91	11.44	580	659	719	3.07	7.71	7.55	88	6.32	6.1	90	0.44	0.72	0.43	0.59	0.14	0.31	0.17	0.31	1781	1413			3	2	2	2
39	11.97	11.48	496	584	619	2.99	7.76	7.55	96	6.51	6.17	99	0.45	0.76	0.6	0.76	0.16	0.35	0.2	0.35	1310	964			2	1	3	3
40	12.39	11.94	569	646	678	3.27	8.07	7.92	91	6.77	6.43	95	1.02	1.51	0.91	1.27	0.45	0.91	0.38	0.71	1198	1275			1	3	1	3
41	11.89	10.98	499	536	605	2.74	7.87	7.59	93	6.82	6.38	97	0.58	0.81	0.79	0.96	0.24	0.45	0.35	0.6	1538	920			2	3	3	3
42	11.89	11.07	525	593	634	3.33	7.46	7.38	89	6.37	6.05	93	0.96	1.16	0.79	0.99	0.41	0.68	0.36	0.62	1300	1144			3	3	3	3
43	11.91	11.58	557	637	658	3.17	7.69	7.66	59	6.5	6.24	89	0.55	0.76	0.44	0.68	0.19	0.37	0.17	0.35	1523	1257			3	3	3	3
44	12.23	11.94	571	622	676	3.12	8.13	7.8	86	6.96	6.62	90	0.66	0.83	0.45	0.6	0.26	0.45	0.16	0.29	1438	1205			2	2	4	3
45	12.81	12.04	555	609	657	3.17	7.84	7.74	74	6.66	6.32	89	0.82	1.04	0.63	0.89	0.35	0.64	0.27	0.51	1340	1007			1	1	1	1
46	12.38	11.94	568	611	662	3.14	7.71	7.49	99	6.68	6.32	101	0.51	0.58	0.52	0.7	0.2	0.33	0.2	0.37	1499	1025			1	2	4	3
47	12.19	12.04	542	586	666	2.72	8.13	7.84	86	6.96	6.36	88	0.34	0.46	0.43	0.56	0.14	0.25	0.15	0.28	1837	1123			1	3	1	3
48	12.18	11.53	582	654	711	3.15	7.81	7.63	67	6.47	6.17	85	0.54	0.75	0.68	0.85	0.21	0.4	0.27	0.46	1600	1147			1	2	4	4
49	12.35	11.81	529	595	621	3.18							0.55	0.74	0.53	0.66	0.19	0.36	0.21	0.35	1628	1197			1	1	1	3
50	12.09	11.44	539	590	634	3.21	7.76	7.44	88	6.6	6.1	88	0.61	0.92	0.58	0.85	0.24	0.47	0.23	0.45	1510	1118			1	1	3	3
51	12.13	11.81	640	689	769	2.83	8.34	8.13	87	6.94	6.38	90	0.7	0.88	0.66	0.88	0.26	0.45	0.24	0.45	1443	958			1	2	4	3
52	12.01	11.3	555	647	710	2.58	8.37	8	89	6.8	6.13	94	0.41	0.51	0.42	0.49	0.15	0.27	0.16	0.27	1557	928			1	1	2	2
53	12.68	12.04	538	596	661	3.86	7.85	7.62	100	6.63	6.32	97	0.9	1.35	0.86	1.22	0.38	0.76	0.36	0.77	1618	1166			1	1	2	2
54	11.45	11.12	506	562	620	2.71	7.42	7.21	81	6.4	5.85	89	0.51	0.64	0.42	0.52	0.19	0.32	0.18	0.3	1130	820			1	3	1	3
55	12.15	12.08	584	635	704	2.98	8.33	7.53	79	7.01	6.15	84	0.33	0.52	0.56	0.79	0.13	0.27	0.23	0.43	1614	1203			1	1	1	2
56	12.02	11.3	570	656	722	3.32	7.6	7.32	98	6.2	5.83	95	0.72	1.09	0.88	1.18	0.29	0.59	0.36	0.66	1181	938			1	1	1	2
57	12.05	11.26	524	555	657	2.74	8.08	7.88	66	6.81	6.55	81	0.38	0.48	0.32	0.46	0.13	0.23	0.12	0.23	1626	1436			1	2	1	3
58	11.74	11.48	564	636	706	2.9	7.74	7.51	93	6.45	5.95	93	0.43	0.48	0.36	0.58	0.16	0.26	0.13	0.29	1248	1179			2	1	3	2
59	12.39	11.85	581	635	674	3.33	7.9	7.83	93	6.77	6.44	98	0.57	0.81	0.6	0.86	0.21	0.41	0.25	0.48	1602	1297			1	1	2	2
60	12.26	11.81	564	617	732	3.01	8.16	7.34	92	6.7	5.84	96	0.41	0.5	0.42	0.54	0.16	0.27	0.19	0.37	1536	1099			2	3	2	3
61	12.24	11.99	526	563	600	3.02	7.76	7.41	101	6.79	6.28	94	0.43	0.56	0.46	0.61	0.16	0.29	0.17	0.31	1167	1034			1	3	1	3
62	11.22	11.07	630	688	793	2.62	7.91	7.23	102	6.4	5.76	101	0.47	0.56	0.71	0.84	0.19	0.32	0.27	0.44	1315	1051			1	1	1	1
63	12.62	12.08	504	555	654	2.81	8.27	7.98	86	7	6.5	89	0.37	0.34	0.28	0.46	0.12	0.21	0.1	0.22	1503	972			1	3	1	3
64	12.42	11.76	511	565	614	3.28	7.84	7.64	97	6.77	6.45	97	0.51	0.82	0.52	0.8	0.18	0.4	0.19	0.41	1307	882			2	2	2	2
65	12.96	12.4	544	586	629	3.51	7.92	7.68	89	6.89	6.5	94	0.88	1.1	0.81	1.01	0.38	0.64	0.34	0.57	1417	1178			2	2	1	2
66	11.89	11.9	527	573	609	2.34	7.93	7.84	175	6.79	6.6	102	0.26	0.31	0.27	0.36	0.1	0.17	0.09	0.16	1510	1155			2	2	2	3
67	12.3	11.81	547	591	639	3.02	7.88	7.73	75	6.79	6.35	88	0.57	0.76	0.44	0.63	0.21	0.38	0.16	0.33	1424	1073			2	1	1	1
68	11.87	11.62	540	608	653	2.96	7.68	7.51	92	6.45	6.21	91	0.42	0.6	0.38	0.55	0.16	0.31	0.15	0.29	1428	981			1	1	2	3
69	13.01	12.45	509	579	635	3.65	8.25	7.95	88	6.95	6.43	91	0.8	1.03	0.63	1.08	0.34	0.61	0.22	0.52	1542	1124			2	1	1	3
70	12.28	11.85	622	648	707	3.02	7.87	7.67	98	6.77	6.37	96	0.86	1.07	0.65	0.86	0.31	0.54	0.26	0.47	1711	1028			1	1	2	1
71	11.71	11.53	564	628	680	2.69	7.93	7.85	70	6.68	6.48	84	0.37	0.62	0.56	0.69	0.13	0.3	0.18	0.32	1445	1252			1	1	4	2
72	12.5	12.17	509	556	643	3.22	8.08	7.92	85	6.85	6.49	88	0.29	0.38	0.41	0.56	0.11	0.2	0.18	0.32	1703	1218			1	1	1	1
73	12.22	12.04	547	635	656	3.18	7.65	7.36	89	6.4	5.91	91	0.37	0.51	0.51	0.65	0.13	0.25	0.19	0.33	1653	1035			1	1	1	2
74	13.24	12.82	543	590	661	3.58	8.11	8.03	173	6.89	6.68	109	0.54	0.75	0.64	0.89	0.21	0.38	0.28	0.5	1998	1379			1	1	1	3
75	12.21	11.71	644	728	777	2.88	8.1	8.92	81	6.56	6.24	95	0.41	0.52	0.49	0.61	0.17	0.28	0.21	0.34	1605	1006			1	3	1	3
76	11.39	11.26	569	640	719	2.7	7.59	7.08	101	6.29	5.59	98	0.34	0.41	0.2	0.32	0.12	0.21	0.08	0.17	1662	1457			2	3	1	3
77	12.58	12.17	494	550	604	3.36	7.78	7.7	90	6.71	6.29	93	0.63	0.89	0.55	0.88	0.23	0.45	0.21	0.46	1758	1263			1	1	3	1
78	12.69	11.76	521	588	619	3.51	8.18	7.81	84	7.03	6.55	87	0.74	1.32	0.64	1.08	0.26	0.63	0.28	0.61	1513	1232			1	1	1	3
79	11.92	11.58	517	578	639	3.14	7.65	7.46	89	6.48	6.27	90	0.64	0.86	0.89	1.06	0.26	0.48	0.36	0.6	1675	1255			1	1	4	4
80	12.02	11.53	557	609	663	3.07	7.51	7.49	62	6.38	6.24	83	0.59	0.83	0.92	1.16	0.22	0.43	0.4	0.67	1783	1076			1	2	3	1
81	12.46	11.94	525	585	623	3.36	7.96	7.76	81	6.82	6.53	84	0.49	0.61	0.46	0.58	0.17	0.31	0.18	0.31	1811	1247			1	1	4	3
82	12.44	11.48	560	611	658	3.13	8.01	7.83	89	6.79	6.5	91	0.61	0.79	0.78	0.92	0.26	0.46	0.34	0.56	1325	1207			1	1	3	3
83	13.16	12.36	577	631	688	3.85	7.91	7.67	90	6.72	6.23	94	0.89	1.19	0.74	1.06	0.38	0.69	0.28	0.56	1817	1473			2	2	4	3
84	11.62	11.3	637	706	776	2.32	7.7	7.53	90	6.31	5.91	93	0.28	0.43	0.16	0.2	0.08	0.18	0.08	0.13	1491	1266			2	1	3	2
85	11.79	11.48	544	631	710	2.18	8.35	8.08	2	6.64	6.56	142	0.19	0.21	0.15	0.17	0.07	0.11	0.05	0.09	1492	1055			3	2	1	3
86	11.38	11.12	590	650	722	2.63	7.69	7.54	85	6.37	6.08	91	0.54	0.75	0.53	0.67	0.19	0.36	0.24	0.4	1317	1286			1	1	1	4
87	11.54	11.03	548	614	684	3.1	7.65	7.51	81	6.36	6.08	90	0.66	0.91	0.58	0.66	0.25	0.46	0.23	0.36	1318	1109			1	1	1	3
88	11.76	11.85	537	601	630	3.2	7.45	7.21	102	6.36	5.95	96	0.69	0.92	0.78	1.01	0.25	0.48	0.27	0.48	1442	1262			1	1	1	1
89	12.09	11.62	520	591	671	2.98	7.81	7.66	95	6.53	6.07	93	0.52	0.67	0.6	0.79	0.2	0.36	0.25	0.43	1539	985			1	1	3	3
90	12.19	12.08	610	669	705	2.59	8.08	7.86	88	6.83	6.47	89	0.71	0.83	0.32	0.43	0.28	0.48	0.13	0.24	1569	1212			1	2	1	2
91	12.09	11.99	522	588	641	3.3	7.75	7.54	100	6.58	6.23	99	0.5	0.68	1.05	1.28	0.17	0.33	0.42	0.7	1612	1037			1	2	1	2
92	13.1	12.45	551	591	631	3.43	8.23	8.04	91	7.2	6.76	96	0.54	0.79	0.54	0.7	0.21	0.41	0.21	0.36	1562	1352			1	1	1	2
93	12.47	11.9	567	599	654	3.27	7.85	7.66	82	6.83	6.47	90	0.63	0.89	0.86	1.07	0.24	0.45	0.32	0.54	1510	1322			1	3	4	3
94	12.39	11.9	499	552	602	3.11	7.9	7.51	87	6.82	6.35	90	0.67	0.89	0.77	0.97	0.28	0.5	0.29	0.5	1397	1092			1	1	1	1
95	12.21	11.81	552	619	653	3.17	7.89	7.73	78	6.77	7.48	89	0.53	0.79	0.59	0.86	0.19	0.37	0.23	0.46	1487	1288			2	1	1	3
96	13.1	12.04	547	596	645	3.94	7.79	7.63	86	6.69	6.27	89	0.9	1.36	0.74	1	0.39	0.78	0.31	0.58	1781	1143			1	1	1	3
97	11.4	10.84	530	628	624	3	7.54	7.37	89	6.4	6.1	92	0.88	1.12	0.91	1.07	0.3	0.54	0.35	0.57	1470	1207			3	2	3	1
98	12.31	11.62	567	629	702	3.01	8.43	8.17	92	6.99	6.52	94	0.52	0.71	0.67	0.87	0.19	0.35	0.27	0.47	1633	1179			2	2	1	3
99	12.28	12.22	612	645	726	2.93	8.28	7.73	87	7	6.31	89	0.41	0.61	0.56	0.8	0.12	0.26	0.2	0.39	1779	1174			1	1	1	2
100	12.05	11.76	528	584	683	2.66	7.74	7.28	88	6.51	6.14	85	0.54	0.65	0.33	0.41	0.17	0.3	0.13	0.22	1980	1092			1	1	2	2
101	12.33	11.9	562	648	663	3.13	8.01	7.78	71	6.71	6.5	74	0.65	0.82	0.72	0.91	0.27	0.46	0.28	0.49	1654	1358			2	1	2	1
